# Supplementary material for: Prioritisation of Adverse Drug Events Leading to Hospital Admission and Occurring during Hospitalisation: A RAND Survey
Source: J Clin Med. 2022 Jul 22;11(15):4254. doi: 10.3390/jcm11154254 (PMC9332872; doi:10.3390/jcm11154254)
Supplement: Supplementary file 1 [file jcm-11-04254-s001.zip]

Archive with 7 entries (6 files):
- Supplement S1_Systematic literature search.pdf
- Supplement S2_Interview guide.pdf
- Supplement S3_Excluded adverse drug events (ADEs).pdf
- Supplement S4 Rating rounds/
- Supplement S4 Rating rounds/Supplementary Table S1_Rating rounds 1.pdf
- Supplement S4 Rating rounds/Supplementary Table S2_Ratings Round 2_Panel 1.pdf
- Supplement S4 Rating rounds/Supplementary Table S3_Ratings Round 2_Panel 2.pdf
